# Supplementary material for: The Impact of Microbiome and Microbiota-Derived Sodium Butyrate on Drosophila Transcriptome and Metabolome Revealed by Multi-Omics Analysis
Source: Metabolites. 2021 May 6;11(5):298. doi: 10.3390/metabo11050298 (PMC8148185; doi:10.3390/metabo11050298)
Supplement: Supplementary file 1 [file metabolites-11-00298-s001.zip]

Archive with 1 entries (1 files):
- metabolites-1169692-supplementary.pdf
